# Supplementary material for: From components to communities: bringing network science to clustering for molecular epidemiology
Source: Virus Evol. 2023 Apr 25;9(1):vead026. doi: 10.1093/ve/vead026 (PMC10175948; doi:10.1093/ve/vead026)
Supplement: vead026_Supp [file vead026_supp.zip]

Archive with 1 entries (1 files):
- supmat.tex
