# Supplementary material for: From components to communities: bringing network science to clustering for molecular epidemiology
Source: Virus Evol. 2023 Apr 25;9(1):vead026. doi: 10.1093/ve/vead026 (PMC10175948; doi:10.1093/ve/vead026)
Supplement: vead026_Supp [file vead026_supp.zip › supmat.tex]

\documentclass[12pt]{article}

\usepackage[margin=1in]{geometry}

% add line numbering
\usepackage{lineno}
\usepackage{xcolor}


% document font settings%
\usepackage{times}
\usepackage{mathptmx}  % use same font for equations
\usepackage{bm} %boldmath
\usepackage{amsmath}
\usepackage{amssymb}

% allows tables to break across pages
\usepackage{longtable}

% bibliography settings
\usepackage[round, authoryear, sort]{natbib}
%\makeatletter%!TEX TS-program =  
%\renewcommand{\@biblabel}[1]{\bf #1.}
%\makeatother
%\setcitestyle{numbers}

% figures!
\usepackage{graphicx}

% fancier tables
\usepackage{tabularx}
\usepackage{enumitem}

% how to display URLs
\usepackage[hyphens]{url}
\urlstyle{same}


\usepackage{setspace}

% modify figure captions inset margins
\usepackage[font={stretch=2}, width=.9\textwidth]{caption}
%\setlength{\belowcaptionskip}{-1em}


% for a "sideways" table
\usepackage{rotating}

% section header settings
\usepackage[small,compact]{titlesec}
\newcommand{\addperiod}[1]{#1.}
\titleformat{\section} {\vspace{12pt}\bf\sffamily}{\thesection.} {6pt} {}
\titleformat{\subsection}[runin] {\bf\sffamily\small}{\thesubsection} {0pt} {\addperiod}
\titleformat{\subsubsection} [runin] {\bf}{\thesubsubsection} {12pt} {}


% nicer underscore character
\makeatletter
\let\_\relax
\DeclareRobustCommand{\_}{%
  \leavevmode\vbox{%
    \hrule\@width.5em
          \@height-.2ex
          \@depth\dimexpr.26ex+.28pt\relax}}
\makeatother

\usepackage{xr}
\externaldocument{main}


\begin{document}

\section * {Supplementary Figures}


\renewcommand{\thefigure}{S\arabic{figure}}
\setcounter{figure}{0}


\begin{figure}[h!]
\centering
\includegraphics[width=5in]{tsne.pdf}
\caption{
A t-stochastic neighbour embedding (t-SNE) projection of the adjacency matrix representation of the largest connected component for the HIV-1 sequence data.
The purpose of this graphic is to provide a more accessible alternative to the force-directed layout displayed in Figure \ref{fig:giant}A.
Instead of rotating through colours to label the 20 largest clusters, we selected five colours from the colorblind-accessible \textit{viridis} palette in R and rotated through four node shapes.
Sequences in smaller clusters are shown as small grey points.
Edges are not displayed for clarity.
}
\label{fig:tsne}
\end{figure}

%\vspace * {-1em}

\begin{figure}[h!]
\centering
\begin{tabular}{cc}

\hspace{3em}\textsf{0.015} & \hspace{3em}\textsf{0.02}\\[-1em]
\includegraphics[width=2.7in]{mcl-clusters-0015.pdf}\hspace{-1ex} &
\includegraphics[width=2.7in]{mcl-clusters-002.pdf}\\

\hspace{3em}\textsf{0.025} & \hspace{3em}\textsf{0.03}\\[-1em]
\includegraphics[width=2.7in]{mcl-clusters-0025.pdf}\hspace{-1ex} &
\includegraphics[width=2.7in]{mcl-clusters-003.pdf}\\

\hspace{3em}\textsf{0.035} & \hspace{3em}\textsf{0.04}\\[-1em]
\includegraphics[width=2.7in]{mcl-clusters-0035.pdf}\hspace{-1ex} &
\includegraphics[width=2.7in]{mcl-clusters-004.pdf}\\

\end{tabular}
\end{figure}


%\addtocounter{figure}{-1}
\begin{figure}[t!]
\caption{
(previous page) 
Bubble plots summarizing the number of new cases among MCL clusters in the largest connected component at varying distance thresholds.
Each point represents an MCL cluster with its area scaled in proportion to the number of new nodes added to the cluster in the most recent year of sample collection (2015).
The smallest points, drawn in blue, represent clusters with zero new nodes. 
We added a random `jitter' to cluster size ($x$-axis) to reduce overlap.
}
\label{fig:sensitivity}
\end{figure}


\begin{figure}[h!]
\centering
\begin{tabular}{cc}
\includegraphics[width=3.2in]{surface1.pdf}\hspace{-1ex} &
\includegraphics[width=3.2in]{surface2.pdf}\\
\end{tabular}
\caption{
Filled contour plots summarizing the response of $\Delta$AIC to variation in the Markov clustering parameters for inflation (top) and expansion (bottom) matrix operations, over a range of Tamura-Nei (TN93, horizontal axis) distance thresholds.
Essentially, they are `stretched' versions of Figure \ref{fig:profile}.
Darkest colours correspond to the most negative values of $\Delta$AIC.
These plots were generated by fitting %the R package MASS function kde2d \citep{venables2013modern} to fit two-dimensional kernel densities 
a thin plate spline regression, using the Tps function in the R package \textit{fields} \citep{fields}, 
to $n=614$ $\Delta$AIC values generated from our Poisson regression analyses of the HIV-1 sequence data.
}
\label{fig:contour}
\end{figure}

\end{document}
